# Supplementary material for: The first non-mammalian synapsid embryo from the Triassic of South Africa
Source: PLoS One. 2026 Apr 9;21(4):e0345016. doi: 10.1371/journal.pone.0345016 (PMC13065020; doi:10.1371/journal.pone.0345016)
Supplement: S2 Data — (ZIP) [file pone.0345016.s002.zip]

Archive with 5 entries (4 files):
- SuppData2_NMQR3636/
- SuppData2_NMQR3636/limbs QR3636.stl
- SuppData2_NMQR3636/Mandible QR3636.stl
- SuppData2_NMQR3636/Ribs QR3636.stl
- SuppData2_NMQR3636/Skull Vertebrae QR3636.stl
