# Supplementary material for: The first non-mammalian synapsid embryo from the Triassic of South Africa
Source: PLoS One. 2026 Apr 9;21(4):e0345016. doi: 10.1371/journal.pone.0345016 (PMC13065020; doi:10.1371/journal.pone.0345016)
Supplement: S3 Data — (ZIP) [file pone.0345016.s003.zip]

Archive with 2 entries (1 files):
- SuppData3_BP_1_9332/
- SuppData3_BP_1_9332/BP9332_complete_smooth.stl
