# Supplementary material for: The first non-mammalian synapsid embryo from the Triassic of South Africa
Source: PLoS One. 2026 Apr 9;21(4):e0345016. doi: 10.1371/journal.pone.0345016 (PMC13065020; doi:10.1371/journal.pone.0345016)
Supplement: S4 Data — (ZIP) [file pone.0345016.s004.zip]

Archive with 3 entries (2 files):
- SuppData4_BP_1_4011/
- SuppData4_BP_1_4011/BP4011_cranium.stl
- SuppData4_BP_1_4011/BP4011_mandible.stl
