# Supplementary material for: The first non-mammalian synapsid embryo from the Triassic of South Africa
Source: PLoS One. 2026 Apr 9;21(4):e0345016. doi: 10.1371/journal.pone.0345016 (PMC13065020; doi:10.1371/journal.pone.0345016)
Supplement: S5 Data — (XLSX) [file pone.0345016.s005.xlsx]

## Sheet: Sheet1
	Body (kg)	Egg (kg)	LogBody	logEgg
Lystrosaurus	8.825	0.115	0.945715	-0.939302
Lystrosaurus	18.511	0.115	1.26743	-0.939302
Lystrosaurus	50	0.115	1.69897	-0.939302
Tachyglossus	4.25	0.01168	0.628389	-1.93256
Zaglossus	7.5	0.02058	0.875061	-1.68655
Ornithorhynchus	1.389	0.009048	0.142702	-2.04345
Kayentatherium	42.023	0.0047	1.62349	-2.3279
Alectoris barbara	0.376	0.0196	-0.424812	-1.70774
Alectoris chukar	0.501	0.0225	-0.300162	-1.64782
Alectoris graeca	0.575	0.0197	-0.240332	-1.70553
Alectoris rufa	0.439	0.0201	-0.357535	-1.6968
Bambusicola thoracica	0.271	0.0119	-0.567031	-1.92445
Bonasa bonasia	0.37	0.019	-0.431798	-1.72125
Bonasa umbellus	0.472	0.018	-0.326058	-1.74473
Catreus wallichii	1.305	0.0716	0.115611	-1.14509
Centrocercus urophasianus	1.7	0.0461	0.230449	-1.3363
Chrysolophus amherstiae	0.714	0.0311	-0.146302	-1.50724
Chrysolophus pictus	0.6075	0.0267	-0.216454	-1.57349
Coturnix chinensis	0.0356	0.0048	-1.44855	-2.31876
Coturnix coturnix	0.103	0.0082	-0.987163	-2.08619
Coturnix delegorguei	0.0785	0.0075	-1.10513	-2.12494
Coturnix pectoralis	0.106	0.0086	-0.974694	-2.0655
Coturnix ypsilophora	0.103	0.0112	-0.987163	-1.95078
Crossoptilon auritum	1.6	0.063	0.20412	-1.20066
Crossoptilon crossoptilon	1.675	0.0532	0.224015	-1.27409
Dendragapus canadensis	0.424	0.0228	-0.372634	-1.64207
Dendragapus falcipennis	0.695	0.026	-0.158015	-1.58503
Dendragapus obscurus	0.839	0.0325	-0.076238	-1.48812
Francolinus adspersus	0.394	0.0268	-0.404504	-1.57187
Francolinus africanus	0.3975	0.0178	-0.400663	-1.74958
Francolinus albogularis	0.2735	0.014	-0.563043	-1.85387
Francolinus bicalcaratus	0.381	0.0265	-0.419075	-1.57675
Francolinus capensis	0.547	0.033	-0.262013	-1.48149
Francolinus castaneicollis	0.6	0.0375	-0.221849	-1.42597
Francolinus francolinus	0.425	0.0235	-0.371611	-1.62893
Francolinus icterorhynchus	0.441	0.0199	-0.355561	-1.70115
Francolinus levaillantii	0.401	0.021	-0.396856	-1.67778
Francolinus levaillantoides	0.4145	0.0188	-0.382475	-1.72584
Francolinus natalensis	0.385	0.027	-0.414539	-1.56864
Francolinus pondicerianus	0.228	0.0127	-0.642065	-1.8962
Francolinus shelleyi	0.426	0.0173	-0.37059	-1.76195
Francolinus swainsonii	0.51	0.0291	-0.29243	-1.53611
Gallus gallus	0.7675	0.0296	-0.114922	-1.52871
Gallus lafayetii	0.5675	0.0304	-0.246034	-1.51713
Gallus sonneratii	0.7475	0.0334	-0.126389	-1.47625
Gallus varius	0.7675	0.0292	-0.114922	-1.53462
Ithaginis cruentus	0.515	0.0288	-0.288193	-1.54061
Lagopus lagopus	0.555	0.0215	-0.255707	-1.66756
Lagopus leucurus	0.351	0.02	-0.454693	-1.69897
Lagopus mutus	0.414	0.02	-0.383	-1.69897
Lophophorus impejanus	1.975	0.0707	0.295567	-1.15058
Lophura leucomelanos	0.794	0.0374	-0.100179	-1.42713
Lophura nycthemera	1.13	0.0428	0.0530784	-1.36856
Meleagris gallopavo	4.222	0.0788	0.625518	-1.10347
Pavo cristatus	3.375	0.1035	0.528274	-0.98506
Perdix dauurica	0.27	0.0127	-0.568636	-1.8962
Perdix perdix	0.386	0.0145	-0.413413	-1.83863
Phasianus colchicus	0.989	0.0315	-0.00480371	-1.50169
Pucrasia macrolopha	0.932	0.04	-0.0305841	-1.39794
Syrmaticus reevesii	0.949	0.0348	-0.0227338	-1.45842
Tetrao mlokosiewiczi	0.766	0.0325	-0.115771	-1.48812
Tetrao parvirostris	1.95	0.054	0.290035	-1.26761
Tetrao tetrix	0.988	0.0355	-0.00524306	-1.44977
Tetrao urogallus	1.985	0.053	0.297761	-1.27572
Tympanuchus cupido	0.795	0.0245	-0.0996329	-1.61083
Tympanuchus pallidicinctus	0.628	0.024	-0.20204	-1.61979
Tympanuchus phasianellus	0.817	0.024	-0.0877779	-1.61979
Aix galericulata	0.512	0.0387	-0.29073	-1.41229
Aix sponsa	0.635	0.0426	-0.197226	-1.37059
Alopochen aegyptiacus	1.65	0.0957	0.217484	-1.01909
Amazonetta brasiliensis	0.37	0.0333	-0.431798	-1.47756
Anas acuta	0.986	0.0403	-0.00612309	-1.39469
Anas americana	0.719	0.0441	-0.143271	-1.35556
Anas aucklandica	0.41	0.0705	-0.387216	-1.15181
Anas bahamensis	0.569	0.0405	-0.244888	-1.39254
Anas bernieri	0.344	0.0286	-0.463442	-1.54363
Anas capensis	0.38	0.0359	-0.420216	-1.44491
Anas carolinensis	0.309	0.0252	-0.510042	-1.5986
Anas castanea	0.59	0.044	-0.229148	-1.35655
Anas chlorotis	0.479	0.0608	-0.319664	-1.2161
Anas clypeata	0.59	0.0391	-0.229148	-1.40782
Anas crecca	0.318	0.029	-0.497573	-1.5376
Anas cyanoptera	0.363	0.0308	-0.440093	-1.51145
Anas discors	0.363	0.0281	-0.440093	-1.55129
Anas eatoni	0.441	0.0396	-0.355561	-1.4023
Anas erythrorhyncha	0.566	0.0401	-0.247184	-1.39686
Anas falcata	0.585	0.0497	-0.232844	-1.30364
Anas flavirostris	0.394	0.0343	-0.404504	-1.46471
Anas formosa	0.431	0.0309	-0.365523	-1.51004
Anas fulvigula	0.968	0.05	-0.0141246	-1.30103
Anas georgica	0.535	0.037	-0.271646	-1.4318
Anas gibberifrons	0.469	0.036	-0.328827	-1.4437
Anas hottentata	0.24	0.0266	-0.619789	-1.57512
Anas laysanensis	0.427	0.0441	-0.369572	-1.35556
Anas luzonica	0.779	0.0504	-0.108463	-1.29757
Anas melleri	0.911	0.0501	-0.0404816	-1.30016
Anas penelope	0.724	0.0464	-0.140261	-1.33348
Anas platalea	0.523	0.0413	-0.281498	-1.38405
Anas platyrhynchos	1.123	0.0499	0.0503798	-1.3019
Anas poecilorhyncha	1.025	0.0556	0.0107239	-1.25493
Anas querquedula	0.31	0.028	-0.508638	-1.55284
Anas rubripes	1.1	0.0615	0.0413927	-1.21112
Anas sibilatrix	0.828	0.0572	-0.0819697	-1.2426
Anas smithii	0.597	0.0447	-0.224026	-1.34969
Anas sparsa	0.914	0.0677	-0.0390538	-1.16941
Anas strepera	0.849	0.0459	-0.0710923	-1.33819
Anas superciliosa	0.981	0.0541	-0.00833099	-1.2668
Anas undulata	0.817	0.0524	-0.0877779	-1.28067
Anas versicolor	0.373	0.0306	-0.428291	-1.51428
Anas wyvilliana	0.585	0.0321	-0.232844	-1.49349
Anser albifrons	2.456	0.128	0.390228	-0.89279
Anser anser	3.108	0.165	0.492481	-0.782516
Anser brachyrhynchus	2.52	0.1225	0.401401	-0.911864
Anser caerulescens	2.517	0.122	0.400883	-0.91364
Anser canagicus	2.766	0.1204	0.441852	-0.919374
Anser cygnoides	3.15	0.1427	0.498311	-0.845576
Anser erythropus	1.725	0.103	0.236789	-0.987163
Anser fabalis	2.843	0.1462	0.453777	-0.835053
Anser indicus	2.23	0.1422	0.348305	-0.8471
Anser rossii	1.5	0.0915	0.176091	-1.03858
Anseranas semipalmata	2.071	0.1122	0.31618	-0.950007
Aythya affinis	0.79	0.0482	-0.102373	-1.31695
Aythya americana	0.99	0.0629	-0.00436481	-1.20135
Aythya australis	0.838	0.0558	-0.076756	-1.25337
Aythya baeri	0.68	0.0409	-0.167491	-1.38828
Aythya collaris	0.68	0.0499	-0.167491	-1.3019
Aythya ferina	0.807	0.068	-0.0931265	-1.16749
Aythya fuligula	0.68	0.0555	-0.167491	-1.25571
Aythya marila	0.957	0.0661	-0.0190881	-1.1798
Aythya novaeseelandiae	0.687	0.0597	-0.163043	-1.22403
Aythya nyroca	0.52	0.0425	-0.283997	-1.37161
Aythya valisineria	1.19	0.0705	0.075547	-1.15181
Biziura lobata	1.551	0.1279	0.190612	-0.893129
Branta bernicla	1.23	0.091	0.0899051	-1.04096
Branta canadiensis	3.314	0.169	0.520353	-0.772113
Branta hrota	1.09	0.084	0.0374265	-1.07572
Branta leucopsis	1.586	0.104	0.200303	-0.982967
Branta ruficollis	1.094	0.0782	0.0390173	-1.10679
Branta sandvicensis	1.93	0.144	0.285557	-0.841638
Bucephala albeola	0.334	0.0367	-0.476254	-1.43533
Bucephala clangula	0.8	0.0641	-0.09691	-1.19314
Bucephala islandica	0.73	0.0677	-0.136677	-1.16941
Cairina moschata	2.022	0.0787	0.305781	-1.10403
Cairina scutulata	2.6	0.089	0.414973	-1.05061
Callonetta leucophrys	0.321	0.0324	-0.493495	-1.48945
Cereopsis novaehollandiae	3.77	0.1269	0.576341	-0.896538
Chenonetta jubata	0.8	0.0558	-0.09691	-1.25337
Chloephaga hybrida	2.043	0.1415	0.310268	-0.849244
Chloephaga melanoptera	3.64	0.1135	0.561101	-0.945004
Chloephaga picta	2.69	0.128	0.429752	-0.89279
Chloephaga poliocephala	2.2	0.0971	0.342423	-1.01278
Chloephaga rubidiceps	1.4	0.1028	0.146128	-0.988007
Clangula hyemalis	0.636	0.0441	-0.196543	-1.35556
Coscoroba coscoroba	3.8	0.1784	0.579784	-0.748605
Cyanochen cyanopterus	1.42	0.0971	0.152288	-1.01278
Cygnus atratus	5.1	0.267	0.70757	-0.573489
Cygnus bewickii	5.7	0.2579	0.755875	-0.588549
Cygnus buccinator	10.3	0.3665	1.01284	-0.435926
Cygnus columbianus	6.2	0.2732	0.792392	-0.563519
Cygnus cygnus	8.75	0.3339	0.942008	-0.476384
Cygnus melanocoryphus	4	0.2474	0.60206	-0.6066
Cygnus olor	9.67	0.353	0.985426	-0.452225
Dendrocygna arborea	1.15	0.0488	0.0606978	-1.31158
Dendrocygna arcuata	0.732	0.0387	-0.135489	-1.41229
Dendrocygna autumnalis	0.849	0.0443	-0.0710923	-1.3536
Dendrocygna bicolor	0.69	0.0491	-0.161151	-1.30892
Dendrocygna eytoni	0.792	0.0345	-0.101275	-1.46218
Dendrocygna guttata	0.8	0.0417	-0.09691	-1.37986
Dendrocygna javanica	0.525	0.0353	-0.279841	-1.45223
Dendrocygna viduata	0.662	0.038	-0.179142	-1.42022
Histrionicus histrionicus	0.558	0.0544	-0.253366	-1.2644
Hymenolaimus malacorhynchus	0.768	0.073	-0.114639	-1.13668
Lophodytes cucullatus	0.54	0.0576	-0.267606	-1.23958
Lophonetta specularioides	0.9	0.0569	-0.0457575	-1.24489
Malacorhynchus membranaceus	0.344	0.0352	-0.463442	-1.45346
Marmaronetta angustirostris	0.492	0.0302	-0.308035	-1.51999
Melanitta fusca	1.73	0.092	0.238046	-1.03621
Melanitta nigra	0.8	0.0742	-0.09691	-1.1296
Melanitta perspicillata	0.9	0.0632	-0.0457575	-1.19928
Merganetta armata	0.327	0.062	-0.485452	-1.20761
Mergus albellus	0.568	0.0417	-0.245652	-1.37986
Mergus merganser	1.232	0.0792	0.0906107	-1.10127
Mergus serrator	0.908	0.0733	-0.0419142	-1.1349
Neochen jubata	1.25	0.0645	0.09691	-1.19044
Netta erythrophthalma	0.766	0.0603	-0.115771	-1.21968
Netta peposaca	1.004	0.0583	0.00173371	-1.23433
Netta rufina	1.1	0.0568	0.0413927	-1.24565
Nettapus auritus	0.26	0.0229	-0.585027	-1.64016
Nettapus coromandelianus	0.22	0.032	-0.657577	-1.49485
Nettapus pulchellus	0.304	0.025	-0.517126	-1.60206
Nomonyx dominicus	0.339	0.0505	-0.4698	-1.29671
Oxyura australis	0.852	0.0844	-0.0695604	-1.07366
Oxyura jamaicensis	0.499	0.0713	-0.301899	-1.14691
Oxyura leucocephala	0.593	0.097	-0.226945	-1.01323
Oxyura maccoa	0.554	0.088	-0.25649	-1.05552
Oxyura vittata	0.59	0.0787	-0.229148	-1.10403
Plectropterus gambensis	4.7	0.1388	0.672098	-0.857611
Polysticta stelleri	0.842	0.0551	-0.0746879	-1.25885
Pteronetta hartlaubi	0.788	0.0538	-0.103474	-1.26922
Salvadorinia waiguensis	0.469	0.057	-0.328827	-1.24413
Sarkidornis melanotos	1.069	0.0643	0.0289777	-1.19179
Somateria fischeri	1.304	0.0771	0.115278	-1.11295
Somateria mollissima	1.915	0.111	0.282169	-0.954677
Somateria spectabilis	1.567	0.0667	0.195069	-1.17587
Speculanas specularis	1.531	0.069	0.184975	-1.16115
Stictonetta naevosa	0.842	0.0772	-0.0746879	-1.11238
Tachyeres brachypterus	3.45	0.1454	0.537819	-0.837436
Tachyeres leucocephalus	3.013	0.1324	0.478999	-0.878112
Tachyeres patachonicus	2.346	0.1166	0.370328	-0.933301
Tachyeres pteneres	4.228	0.1465	0.626135	-0.834162
Tadorna cana	1.417	0.0971	0.15137	-1.01278
Tadorna ferruginea	1.1	0.0834	0.0413927	-1.07883
Tadorna radjah	0.839	0.0578	-0.076238	-1.23807
Tadorna tadorna	1.043	0.0809	0.0182843	-1.09205
Tadorna tadornoides	1.291	0.09	0.110926	-1.04576
Tadorna variegata	1.387	0.0881	0.142076	-1.05502
Thalassornis leuconotus	0.695	0.0826	-0.158015	-1.08302
Casuarius casuarius	51	0.617	1.70757	-0.209715
Dromaius novaehollandiae	35.4	0.55	1.549	-0.259637
Struthio camelus	91.75	1.5	1.96261	0.176091
Rhea americana	22.667	0.6	1.35539	-0.221849
Pterocnemia pennata	18.5	0.623	1.26717	-0.205512
Apteryx australis	2.817	0.43	0.449787	-0.366532
Apteryx owenii	1.34	0.301	0.127105	-0.521434
Alligator mississipiensis	47.8	0.0766	1.67943	-1.11577
Alligator sinensis	14.6	0.0482	1.16435	-1.31695
Caiman crocodilus	10.9	0.0629	1.03743	-1.20135
Caiman latirostris	14.6	0.0762	1.16435	-1.11805
Melanosuchus niger	82	0.1436	1.91381	-0.842846
Paleosuchus palpebrosus	5.9	0.0686	0.770852	-1.16368
Paleosuchus trigonatus	7.5	0.0672	0.875061	-1.17263
Crocodylus acutus	76.7	0.1128	1.8848	-0.947691
Crocodylus cataphractus	50.5	0.146	1.70329	-0.835647
Crocodylus intermedius	107.9	0.1104	2.03302	-0.957031
Crocodylus johnsoni	19.5	0.0697	1.29003	-1.15677
Crocodylus mindorensis	36.9	0.0736	1.56703	-1.13312
Crocodylus moreletii	31.7	0.0795	1.50106	-1.09963
Crocodylus niloticus	94.2	0.1071	1.97405	-0.970211
Crocodylus novaeguineae	39.9	0.0885	1.60097	-1.05306
Crocodylus palustris	42.7	0.0995	1.63043	-1.00218
Crocodylus porosus	78.7	0.1092	1.89597	-0.961777
Crocodylus rhombifer	57.5	0.1043	1.75967	-0.981716
Crocodylus siamensis	42.5	0.1069	1.62839	-0.971022
Osteolaemus tetraspis	18.8	0.055	1.27416	-1.25964
Tomistoma schlegelii	119	0.1399	2.07555	-0.854182
Gavialis gangeticus	147	0.1614	2.16732	-0.792096
Homopus areolatus	0.229	0.009	-0.640165	-2.04576
Homopus femoralis	0.393	0.007	-0.405607	-2.1549
Aldabrachelys gigantea	93.4	0.08	1.97035	-1.09691
Pyxis planicauda	0.573	0.0175	-0.241845	-1.75696
Astrochelys radiata	10.217	0.061	1.00932	-1.21467
Astrochelys yniphora	8	0.0453	0.90309	-1.3439
Psammobates tentorius	0.487	0.013	-0.312471	-1.88606
Homopus boulengeri	0.177	0.011	-0.752027	-1.95861
Chersina angulata	0.667	0.0275	-0.175874	-1.56067
Chelonoidis carbonaria	2	0.0417	0.30103	-1.37986
Chelonoidis nigra	115.1	0.1195	2.06108	-0.922632
Geochelone elegants	4.85	0.028	0.685742	-1.55284
Geochelone sulcata	43.533	0.0473	1.63882	-1.32514
Testudo marginata	1.756	0.0177	0.244525	-1.75203
Testudo graeca	2.612	0.0137	0.416973	-1.86328
Testudo horsfieldii	1.018	0.0175	0.00774778	-1.75696
Testudo hermanni	1.249	0.0136	0.0965624	-1.86646
Indotestudo elongata	2.045	0.047	0.310693	-1.3279
Manouria emys	26	0.057	1.41497	-1.24413
Gopherus agassizii	1.4	0.0329	0.146128	-1.4828
